# Supplementary material for: Immune Checkpoint Inhibitor-Induced Hypophysitis and Patterns of Loss of Pituitary Function
Source: Front Oncol. 2022 Mar 8;12:836859. doi: 10.3389/fonc.2022.836859 (PMC8958012; doi:10.3389/fonc.2022.836859)
Supplement: Supplementary file 3 [file Table_1.xlsx]

## Sheet: Sheet1
Patient	ICI Regimen	Timing of Draw	free T (pg/mL)	LH (IU/L)	FSH (IU/L)
1	ANTI-PD-1	PRE	6.568	1.416	5.698
		POST	4.632	1.816	8.792
2	IPI/NIVO	PRE	1.64	1.145	5.389
		HYPOPHYSITIS	6.054	3.589	10.364
		POST	3.505	1.647	8.442
3	ANTI-PD-1	PRE	20.809	1.285	6.184
		POST	3.303	1.562	7.023
4	ANTI-PD-1	PRE	3.331	2.012	1.775
		POST	3.014	1.714	3.648
		POST	2.686	2.108	3.39
5	ANTI-PD-1	HYPOPHYSITIS	2.873	3.022	17.584
		POST	1.875	3.028	23.014
6	IPI/NIVO	PRE	7.788	2.68	10.878
		POST	4.282	4.516	12.191
7	ANTI-PD-1	POST	7.043	5.852	25.591
		POST	10.374	3.967	12.402
		POST	3.189	5.625	17.376
8	IPI/NIVO	PRE	4.352	5.662	7.511
		HYPOPHYSITIS	0.076	0.684	2.286
		POST	3.457	2.07	7.443
9	ANTI-PD-1	PRE	6.107	3.138	10.295
		POST	5.672	3.056	13.667
10	IPI/NIVO	HYPOPHYSITIS	7.144	1.48	2.489
		POST	5.578	4.184	4.141
		POST	6.418	2.166	3.428
11	IPI/NIVO	PRE	9.968	4.434	13.608
		HYPOPHYSITIS	1.455	3.707	13.961
		POST	9.491	8.132	20.188
		POST	7.632	5.42	13.892
12	IPI/NIVO	PRE	8.41	1.976	2.254
		HYPOPHYSITIS	3.438	1.405	2.141
		POST	3.052	2.452	1.832
13	IPI/NIVO	PRE	4.863	3.292	5.715
		POST	4.891	5.175	19.353
14	IPI/NIVO	PRE	8.917	4.33	6
		HYPOPHYSITIS	0.093	1.701	5.953
		POST	2.429	3.326	7.984
		POST	2.852	2.78	8.047
15	IPI/NIVO	PRE	4.964	8.707	51.039
		POST	3.508	3.481	49.616
		POST	3.53	3.581	64.606
16	IPI/NIVO	TOX	4.576	1.707	5.265
		POST	4.385	2.587	7.307
		POST	2.757	0.932	3.91
17	IPI/NIVO	PRE	0.627	2.609	1.082
		HYPOPHYSITIS	0.224	1.103	0
		POST	0.12	1.639	0.106
18	ANTI-PD-1	HYPOPHYSITIS	2.034	6.993	5.231
		POST	2.039	9.194	6.565
19	IPI/NIVO	HYPOPHYSITIS	1.885	6.427	30.938
		POST	2.068	5.646	28.26
20	IPI/NIVO	PRE	2.47	1.316	5
		PRE	1.141	1.508	5.62
		PRE	2.038	2.126	8.214
		HYPOPHYSITIS	2.754	1.707	10.138
